# Supplementary material for: Impact of Biochar and Bioorganic Fertilizer on Rhizosphere Bacteria in Saline–Alkali Soil
Source: Microorganisms. 2022 Nov 22;10(12):2310. doi: 10.3390/microorganisms10122310 (PMC9785793; doi:10.3390/microorganisms10122310)
Supplement: Supplementary file 1 [file microorganisms-10-02310-s001.zip]

Archive with 1 entries (1 files):
- microorganisms-2028512-supplementary.pdf
